# Supplementary material for: PRMT3 interacts with ALDH1A1 and regulates gene-expression by inhibiting retinoic acid signaling
Source: Commun Biol. 2021 Jan 25;4:109. doi: 10.1038/s42003-020-01644-3 (PMC7835222; doi:10.1038/s42003-020-01644-3)
Supplement: Supplementary file 4 — Supplementary Data 1 [file 42003_2020_1644_MOESM4_ESM.xlsx]

## Sheet: Fig. 4a
	NADH (μM)
Time	ALDH1A1-NAD+	ALDH1A1	ALDH1A1+PR-FL	ALDH1A1+PR-NTR	ALDH1A1+PR-CTR
1	0.316883	0.0156492	0.0476953	-0.247129	0.243177
3	0.31261	0.181221	0.194039	-0.068739	0.39593
5	0.302996	0.338247	0.331838	0.110719	0.527319
7	0.313678	0.505955	0.457886	0.291246	0.502751
9	0.304065	0.662981	0.557229	0.457886	0.618117
11	0.302996	0.815735	0.665118	0.610639	0.713187
13	0.298723	0.968488	0.74096	0.763393	0.801848
15	0.298723	1.1191	0.808257	0.9076	0.897986
17	0.290178	1.25156	0.886236	1.04967	0.966352
19	0.288041	1.39043	0.944987	1.19174	1.04113
21	0.285905	1.51648	1.00374	1.3274	1.1127
23	0.286973	1.64893	1.06249	1.45666	1.17465
25	0.2827	1.76323	1.1127	1.58057	1.23447
27	0.284837	1.89996	1.1629	1.70448	1.2975
29	0.292314	2.00678	1.20883	1.82412	1.34343
31	0.2827	2.12215	1.26331	1.94269	1.3947
33	0.284837	2.23965	1.30711	2.07301	1.44811
35	0.284837	2.34861	1.34877	2.18517	1.49298
37	0.290178	2.45009	1.38936	2.28986	1.54318
39	0.299792	2.56545	1.42782	2.39241	1.58805
41	0.304065	2.66587	1.45773	2.50243	1.64359
43	0.306201	2.76734	1.4887	2.59109	1.66816
45	0.299792	2.86669	1.53036	2.68723	1.70982
47	0.34252	2.96069	1.57309	2.78123	1.75255
49	0.355338	3.06003	1.58911	2.86455	1.7846
51	0.367089	3.1551	1.61689	2.95321	1.81878
53	0.404476	3.23736	1.64146	3.03226	1.85296
55	0.38418	3.32922	1.67243	3.10169	1.87753
57	0.36602	3.4072	1.68632	3.18608	1.90103
59	0.358543	3.49586	1.70448	3.2427	1.92239
61	0.331838	3.5685	1.72264	3.31213	1.95017

## Sheet: Fig. 4b
	Rate of NADH formation (nM/min)
	Repeat 1	Repeat 2	Repeat 3	Mean	Std Dev
ALDH1A1-NAD+	1.10309	-0.708547	-0.919173	-0.174875	1.11175
ALDH1A1	57.8564	52.7239	58.6518	56.4107	3.21754
ALDH1A1+PRMT3-FL	25.4943	27.16	23.8662	25.5068	1.64692
ALDH1A1+PRMT3-NTD	49.6181	58.8534	51.1771	53.2162	4.94376
ALDH1A1+PRMT3-CTD	33.9911	29.9194	27.4895	30.4667	3.28517

## Sheet: Fig. 5a
	ALDH Activity (Median Fluorescence Intensity; a.u)
	Set 1	Set 2	Set 3	Average	Std dev
HA	1	1	1	1	0
PRMT3-HA	0.808207	0.751666	0.639435	0.733103	0.0859037
	ALDH Activity (Median Fluorescence Intensity; a.u)
	Set 1	Set 2	Set 3	Average	Std dev
siControl	1	1	1	1	0
siPRMT3	1.22517	1.35635	1.14499	1.24217	0.106698

## Sheet: Fig. 5b
	Relative luciferase activity
	Set1	Set2	Set3	Average	Std Dev
HA	1	1	1	1	0
PRMT3-HA	0.713873	0.728402	0.674779	0.705685	0.0277331
PRMT3-E338Q-HA	0.74925	0.699579	0.722622	0.723817	0.0248571
	Relative luciferase activity
	Set1	Set2	Set3	Average	Std Dev
siControl	1	1	1	1	0
siPRMT3	1.20356	1.24744	1.25682	1.23594	0.0284309

## Sheet: Fig. 6
	Relative expression with 10 μM RALD
	SET1				SET2				SET3				Average				Std Dev
	GFP	GFP-PRMT3	siControl	siPRMT3	GFP	GFP-PRMT3	siControl	siPRMT3	GFP	GFP-PRMT3	siControl	siPRMT3	GFP	GFP-PRMT3	siControl	siPRMT3	GFP	GFP-PRMT3	siControl	siPRMT3
RARA	1	0.890899	1	1.13813	1	0.876606	1	1.11987	1	0.886791	1	1.15669	1	0.884765	1	1.13823	0	0.00735876	0	0.0184085
RARB	1	0.664343	1	2.12383	1	0.70466	1	2.17598	1	0.711203	1	2.19365	1	0.693402	1	2.16449	0	0.0253777	0	0.0363029
FOXA1	1	0.784584	1	1.64718	1	0.825496	1	1.64718	1	0.837987	1	1.6529	1	0.816022	1	1.64909	0	0.0279336	0	0.00330164
ETS1	1	0.810378	1	1.40444	1	0.825496	1	1.39152	1	0.838956	1	1.38191	1	0.824943	1	1.39263	0	0.014297	0	0.0113064
HF10	1	0.757858	1	1.11471	1	0.761368	1	1.12506	1	0.771997	1	1.13813	1	0.763741	1	1.12597	0	0.00736182	0	0.0117375
HOXB1	1	0.468677	1	1.52626	1	0.480742	1	1.46409	1	0.476319	1	1.49831	1	0.475246	1	1.49622	0	0.0061033	0	0.0311394
TNIP1	1	0.659754	1	2.2868	1	0.613442	1	2.36199	1	0.675955	1	2.27101	1	0.649717	1	2.3066	0	0.0324425	0	0.0486112
CRABP2	1	0.586417	1	1.66248	1	0.535268	1	1.63014	1	0.511096	1	1.57462	1	0.544261	1	1.62241	0	0.0384574	0	0.0444374
CD38	1	0.905425	1	1.20025	1	0.895025	1	1.18921	1	0.915945	1	1.21139	1	0.905465	1	1.20028	0	0.0104602	0	0.0110929
TMG2	1	0.625609	1	1.23971	1	0.63581	1	1.22264	1	0.634342	1	1.23685	1	0.63192	1	1.23306	0	0.00551471	0	0.00914061
HSD17B1	1	0.201195	1	1.12506	1	0.196146	1	1.12896	1	0.174343	1	1.1434	1	0.190561	1	1.13248	0	0.0142706	0	0.00966279
FGF21	1	0.556711	1	1.1607	1	0.534033	1	1.16878	1	0.56383	1	1.18099	1	0.551525	1	1.17016	0	0.0155611	0	0.0102146
ADH3	1	0.750019	1	1.08298	1	0.705475	1	1.11987	1	0.728668	1	1.08799	1	0.728054	1	1.09695	0	0.0222786	0	0.020012
	Relative expression without RALD
	SET1				SET2				SET3				Average				Std Dev
	GFP	GFP-PRMT3	siControl	siPRMT3	GFP	GFP-PRMT3	siControl	siPRMT3	GFP	GFP-PRMT3	siControl	siPRMT3	GFP	GFP-PRMT3	siControl	siPRMT3	GFP	GFP-PRMT3	siControl	siPRMT3
RARA	1	1.07674	1	0.941696	1	1.08172	1	0.968171	1	1.00231	1	0.972655	1	1.05359	1	0.960841	0	0.0444786	0	0.0167306
RARB	1	0.833161	1	1.00347	1	0.810378	1	1.05824	1	0.840896	1	1.00116	1	0.828145	1	1.02096	0	0.0158655	0	0.0323097
FOXA1	1	0.870551	1	1.08799	1	0.884745	1	1.07923	1	0.880666	1	1.08673	1	0.878654	1	1.08465	0	0.00730793	0	0.00473839
ETS1	1	2.19872	1	1.1355	1	2.15846	1	1.10957	1	2.08493	1	1.11471	1	2.14737	1	1.11993	0	0.0577007	0	0.0137326
HF10	1	1.08172	1	0.961483	1	1.10191	1	0.948246	1	1.1434	1	0.937354	1	1.10901	1	0.949028	0	0.0314469	0	0.0120833
HOXB1	1	1.32256	1	1.00696	1	1.36289	1	1.05458	1	1.38351	1	0.968171	1	1.35632	1	1.0099	0	0.0310014	0	0.0432792
TNIP1	1	0.794618	1	1.19748	1	0.764895	1	1.20581	1	0.775572	1	1.15535	1	0.778362	1	1.18621	0	0.0150566	0	0.0270484
CRABP2	1	0.708742	1	1	1	0.70466	1	1.00812	1	0.655197	1	1.05824	1	0.689533	1	1.02212	0	0.0298062	0	0.0315432
CD38	1	1.10701	1	0.97716	1	1.09429	1	0.961483	1	1.04729	1	1.03288	1	1.08287	1	0.990506	0	0.0314549	0	0.0375209
TMG2	1	1.27456	1	0.840896	1	1.22264	1	0.827406	1	1.25411	1	0.828362	1	1.25044	1	0.832221	0	0.0261545	0	0.00752803
HSD17B1	1	0.922316	1	0.988514	1	0.918064	1	0.946058	1	0.941696	1	0.915945	1	0.927359	1	0.950172	0	0.0125972	0	0.0364589
FGF21	1	1.04367	1	1.01162	1	0.976032	1	1.02811	1	1	1	0.982821	1	1.00657	1	1.00752	0	0.0342944	0	0.0229235
ADH3	1	1.03646	1	1.01983	1	1.04488	1	1.03766	1	0.998845	1	1.05702	1	1.02673	1	1.03817	0	0.0245109	0	0.0185976

## Sheet: Supplementary Fig. 3
Conc. of PRMT3-FL (µM)	Rate of NADH formation (nM/min)
	Set1	Set2	Set3	Average	Std Dev
0	51.2614	49.2477	50.5314	50.3468	1.01944
0.23	38.955	36.6435	38.2275	37.942	1.18187
0.45	27.1501	26.0865	27.0878	26.7748	0.596908
0.68	18.9509	17.3825	18.7485	18.3607	0.853121
0.9	13.1711	13.1293	14.1871	13.4958	0.599048
1.13	10.6339	9.75993	10.4814	10.2917	0.466837

## Sheet: Supplementary Fig. 5
	Relative PRMT3 mRNA levels
	Set1	Set2	Set3	Average	Std Dev
siControl	1	1	1	1	0
siPRMT3	0.547779	0.528509	0.547147	0.541145	0.0109477

## Sheet: Supplementary Fig. 6a
	Relative ALDH1A1 mRNA levels
	Set1	Set2	Set3	Average	Std Dev
HA	1	1	1	1	0
HA-PRMT3	0.99539	1.0293	1.01748	1.01406	0.0172134
	Relative ALDH1A1 mRNA levels
	Set1	Set2	Set3	Average	Std Dev
siControl	1	1	1	1	0
siPRMT3	0.993092	1.01162	1.00347	1.00273	0.00928584

## Sheet: Supplementary Fig. 7
RALD	Relative luciferase activity
	Set1	Set2	Set3	Average	Std Dev
0 µM	1	1	1	1	0
2.5 µM	19.6398	22.3757	27.1936	23.0697	3.82444

## Sheet: Supplementary Fig. 9
	Relative expression
	SET1			SET2			SET3			Average			Std-Dev
	GFP	GFP-PRMT3	GFP-PRMT3-E338Q	GFP	GFP-PRMT3	GFP-PRMT3-E338Q	GFP	GFP-PRMT3	GFP-PRMT3-E338Q	GFP	GFP-PRMT3	GFP-PRMT3-E338Q	GFP	GFP-PRMT3	GFP-PRMT3-E338Q
RARB	1	0.735433	0.743979	1	0.766664	0.757858	1	0.728668	0.737135	1	0.743588	0.746324	0	0.0202684	0.010559
TNIP1	1	0.66742	0.697372	1	0.686184	0.682232	1	0.678302	0.703847	1	0.677302	0.694483	0	0.00942177	0.0110933
CRABP2	1	0.627056	0.718636	1	0.670511	0.698985	1	0.658231	0.713672	1	0.651933	0.710431	0	0.0224017	0.0102186
ADH1C	1	0.806642	0.786399	1	0.812252	0.784584	1	0.780967	0.793701	1	0.799954	0.788228	0	0.0166806	0.00482555
FOXA1	1	0.82932	0.80478	1	0.814131	0.791869	1	0.82169	0.768438	1	0.821714	0.788362	0	0.00759417	0.0184233
FGF21	1	0.614152	0.607799	1	0.619854	0.597358	1	0.62057	0.604299	1	0.618192	0.603152	0	0.00351734	0.00531443
ETSI1	1	0.795536	0.730353	1	0.766664	0.723635	1	0.737135	0.676737	1	0.766445	0.710242	0	0.0292016	0.0292099
